# Supplementary material for: Network Pharmacology-Based Analysis on the Potential Biological Mechanisms of Sinisan Against Non-Alcoholic Fatty Liver Disease
Source: Front Pharmacol. 2021 Aug 27;12:693701. doi: 10.3389/fphar.2021.693701 (PMC8430321; doi:10.3389/fphar.2021.693701)
Supplement: Supplementary file 1 [file Table1.xlsx]

## Sheet: Sheet1
Supplementary tabel 1. Bioactive compounds screening of Sinisan formula.
MOL_ID	molecule_name	ob	mw	drug-likeness	PubChem_Cid	Herb	PMID/database
MOL000098	quercetin	46.4333	302.25	0.27525	5280343	Gancao	30990886
MOL000211	Betulinic Acid	55.3771	456.78	0.7761	64971	Gancao	30623261
MOL000239	Jaranol	50.8288	314.31	0.29148	5318869	Gancao	SYMMAP
MOL000354	isorhamnetin	49.6044	316.28	0.306	5281654	Gancao	1442071
MOL000359	sitosterol	36.9139	414.79	0.7512	12303645	Gancao	11243185
MOL000392	formononetin	69.6739	268.28	0.21202	5280378	Gancao	26392313
MOL000417	Calycosin	47.7518	284.28	0.24278	5280448	Gancao	26631549
MOL000422	kaempferol	41.8822	286.25	0.24066	5280863	Gancao	2632045
MOL000497	licochalcone a	40.7897	338.43	0.28517	5318998	Gancao	28111219
MOL000500	Vestitol	74.6552	272.32	0.20935	177149	Gancao	26631549
MOL001484	Inermine	75.1831	284.28	0.53754	91510	Gancao	SYMMAP
MOL001792	Liquiritigenin	32.7627	256.27	0.18316	114829	Gancao	31899545
MOL002311	Glycyrol	90.7758	366.39	0.66819	5320083	Gancao	25614969
MOL002565	Medicarpin	49.2198	270.3	0.3351	336327	Gancao	33467209
MOL003656	Lupiwighteone	51.6357	338.38	0.36739	5317480	Gancao	16038558
MOL003896	7-Methoxy-2-methyl isoflavone	42.5647	266.31	0.19946	354368	Gancao	SYMMAP
MOL004328	naringenin	59.2939	272.27	0.21128	439246	Gancao	33291124
MOL004805	(2S)-2-[4-hydroxy-3-(3-methylbut-2-enyl)phenyl]-8,8-dimethyl-2,3-dihydropyrano[2,3-f]chromen-4-one	31.787	390.51	0.72403	197678	Gancao	SYMMAP
MOL004806	euchrenone	30.2873	406.56	0.57386	NA	Gancao	SYMMAP
MOL004808	glyasperin B	65.2244	370.43	0.43851	480784	Gancao	28074112
MOL004810	glyasperin F	75.8368	354.38	0.53514	392442	Gancao	SYMMAP
MOL004811	Glyasperin C	45.5638	356.45	0.39947	480859	Gancao	16142649
MOL004814	Isotrifoliol	31.9448	298.26	0.42422	5318679	Gancao	11140532
MOL004815	(E)-1-(2,4-dihydroxyphenyl)-3-(2,2-dimethylchromen-6-yl)prop-2-en-1-one	39.6169	322.38	0.35077	10881804	Gancao	28522265
MOL004820	kanzonols W	50.4801	336.36	0.51704	15380912	Gancao	20022509
MOL004824	(2S)-6-(2,4-dihydroxyphenyl)-2-(2-hydroxypropan-2-yl)-4-methoxy-2,3-dihydrofuro[3,2-g]chromen-7-one	60.2504	384.41	0.63433	637112	Gancao	28522265
MOL004827	Semilicoisoflavone B	48.7776	352.36	0.54732	5481948	Gancao	29143445
MOL004828	Glepidotin A	44.7219	338.38	0.34685	5281619	Gancao	11524125
MOL004829	Glepidotin B	64.4629	340.4	0.34485	442411	Gancao	11524125
MOL004833	Phaseolinisoflavan	32.0081	324.4	0.44538	162412	Gancao	7381508
MOL004835	Glypallichalcone	61.5971	284.33	0.18993	5317768	Gancao	1293921
MOL004838	8-(6-hydroxy-2-benzofuranyl)-2,2-dimethyl-5-chromenol	58.4373	308.35	0.38106	10542808	Gancao	SYMMAP
MOL004841	Licochalcone B	76.7574	286.3	0.1935	5318999	Gancao	30835110
MOL004848	licochalcone G	49.255	354.43	0.32325	49856081	Gancao	21123068
MOL004849	3-(2,4-dihydroxyphenyl)-8-(1,1-dimethylprop-2-enyl)-7-hydroxy-5-methoxy-coumarin	59.6225	368.41	0.42894	10090416	Gancao	2632045
MOL004855	Licoricone	63.5785	382.44	0.4712	5319013	Gancao	32032980
MOL004856	Gancaonin A	51.0752	352.41	0.40378	5317478	Gancao	28522265
MOL004857	Gancaonin B	48.7944	368.41	0.44924	5317479	Gancao	28196701
MOL004860	licorice glycoside E	32.8874	693.71	0.27218	42607811	Gancao	SYMMAP
MOL004863	Gancaonin L	66.3713	354.38	0.41392	14604077	Gancao	28779368
MOL004864	Gancaonin M	30.4888	352.41	0.41002	14604078	Gancao	24686577
MOL004866	Gancaonin O	44.152	354.38	0.41482	14604081	Gancao	SYMMAP
MOL004879	Glycyrin	52.6066	382.44	0.47466	480787	Gancao	25614969
MOL004882	Licocoumarone	33.2109	340.4	0.3568	503731	Gancao	1941536
MOL004883	Licoisoflavone	41.6102	354.38	0.41646	5281789	Gancao	12127165
MOL004884	Licoisoflavone B	38.9287	352.36	0.54714	5481234	Gancao	12127165
MOL004885	licoisoflavanone	52.4662	354.38	0.54488	392443	Gancao	32108467
MOL004891	shinpterocarpin	80.2953	322.38	0.72746	10336244	Gancao	32106571
MOL004898	(E)-3-[3,4-dihydroxy-5-(3-methylbut-2-enyl)phenyl]-1-(2,4-dihydroxyphenyl)prop-2-en-1-one	46.2679	340.4	0.3062	11267805	Gancao	SYMMAP
MOL004903	liquiritin	65.6901	418.43	0.73893	503737	Gancao	32869089
MOL004904	licopyranocoumarin	80.36	384.41	0.6535	122851	Gancao	24960051
MOL004905	Glyuranolide	34.3194	512.75	0.54718	195396	Gancao	2609969
MOL004907	Glyzaglabrin	61.0689	298.26	0.35347	5317777	Gancao	ETCM
MOL004908	Glabridin	53.2451	324.4	0.46967	124052	Gancao	18484526
MOL004910	Glabranin	52.8957	324.4	0.31208	124049	Gancao	11696898
MOL004911	Glabrene	46.2669	322.38	0.43902	480774	Gancao	7381508
MOL004912	Glabrone	52.5122	336.36	0.49645	5317652	Gancao	32614708
MOL004913	Hedysarimcoumestan B	48.1415	298.26	0.42831	11558452	Gancao	32807047
MOL004914	1,3-dihydroxy-8,9-dimethoxy-6-benzofurano[3,2-c]chromenone	62.9014	328.29	0.52759	11602329	Gancao	SYMMAP
MOL004915	Eurycarpin A	43.2773	338.38	0.37429	5317300	Gancao	11499034
MOL004917	glycyroside	37.2503	562.57	0.79156	101939210	Gancao	2618694
MOL004924	(-)-Medicocarpin	40.994	432.46	0.95059	23724664	Gancao	11105563
MOL004935	Sigmoidin-B	34.8811	356.4	0.41455	73205	Gancao	30990886
MOL004941	(2R)-7-hydroxy-2-(4-hydroxyphenyl)chroman-4-one	71.123	256.27	0.18303	928837	Gancao	SYMMAP
MOL004945	(2S)-7-hydroxy-2-(4-hydroxyphenyl)-8-(3-methylbut-2-enyl)chroman-4-one	36.5654	324.4	0.32291	193679	Gancao	SYMMAP
MOL004948	Isoglycyrol	44.6992	366.39	0.83845	124050	Gancao	16441081
MOL004949	Isolicoflavonol	45.17	354.38	0.41859	5318585	Gancao	33291124
MOL004957	Isoformononetin	38.3654	268.28	0.21067	3764	Gancao	11129614
MOL004959	1-Methoxyphaseollidin	69.981	354.43	0.63739	480873	Gancao	12127165
MOL004961	3,3'-Dimethylquercetin	46.4494	330.31	0.3343	5316900	Gancao	ETCM
MOL004966	3'-Hydroxy-4'-O-Methylglabridin	43.715	354.43	0.57406	15228662	Gancao	12794307
MOL004974	3'-Methoxyglabridin	46.1615	354.43	0.57393	15228663	Gancao	12794307
MOL004978	2-[(3R)-8,8-dimethyl-3,4-dihydro-2H-pyrano[6,5-f]chromen-3-yl]-5-methoxyphenol	36.2143	338.43	0.52122	9927807	Gancao	12794307
MOL004980	Inflacoumarin A	39.7091	322.38	0.32613	5318437	Gancao	15453418
MOL004985	icos-5-enoic acid	30.7029	310.58	0.19725	3349565	Gancao	SYMMAP
MOL004988	Kanzonol F	32.4683	420.54	0.89364	101666840	Gancao	27979300
MOL004989	6-prenylated eriodictyol	39.2238	356.4	0.41259	13845972	Gancao	ETCM
MOL004990	7,2',4'-trihydroxy－5-methoxy-3－arylcoumarin	83.7144	300.28	0.27136	25015742	Gancao	SYMMAP
MOL004991	7-Acetoxy-2-methylisoflavone	38.9233	294.32	0.26217	268208	Gancao	SYMMAP
MOL004993	8-prenylated eriodictyol	53.7948	356.4	0.40383	13845973	Gancao	ETCM
MOL004996	gadelaidic acid	30.7029	310.58	0.19725	5460988	Gancao	SYMMAP
MOL005000	Gancaonin G	60.4352	352.41	0.39404	480780	Gancao	24479468
MOL005001	Gancaonin H	50.1037	420.49	0.78416	5481949	Gancao	12127165
MOL005003	Licoagrocarpin	58.8139	338.43	0.58498	15840593	Gancao	SYMMAP
MOL005007	Glyasperin M	72.6708	368.41	0.59274	101664572	Gancao	SYMMAP
MOL005008	Glycyrrhiza flavonol A	41.2753	370.38	0.59512	5317765	Gancao	ETCM
MOL005012	Licoagroisoflavone	57.2822	336.36	0.48679	636883	Gancao	11576605
MOL005013	18α-hydroxyglycyrrhetic acid	41.1614	486.76	0.7091	14189465	Gancao	1121529
MOL005016	Odoratin	49.9482	314.31	0.30487	13965473	Gancao	SYMMAP
MOL005017	Phaseol	78.7662	336.36	0.57867	44257530	Gancao	ETCM
MOL005018	Xambioona	54.8492	388.49	0.87419	14769500	Gancao	28899510
MOL005020	dehydroglyasperin C	53.8233	340.4	0.37006	480775	Gancao	25787879
MOL000098	quercetin	46.4333	302.25	0.27525	5280343	Chaihu	33164409
MOL000354	isorhamnetin	49.6044	316.28	0.306	5281654	Chaihu	33164409
MOL000422	kaempferol	41.8822	286.25	0.24066	5280863	Chaihu	33164409
MOL000449	Stigmasterol	43.8299	412.77	0.75665	5280794	Chaihu	ETCM
MOL000490	petunidin	30.0455	317.29	0.30712	441774	Chaihu	SYMMAP
MOL001645	Linoleyl acetate	42.1008	308.56	0.19845	5319042	Chaihu	SYMMAP
MOL002776	Baicalin	40.1236	446.39	0.75264	64982	Chaihu	33204262
MOL004598	3,5,6,7-tetramethoxy-2-(3,4,5-trimethoxyphenyl)chromone	31.975	432.46	0.59317	389001	Chaihu	SYMMAP
MOL004609	Areapillin	48.9644	360.34	0.41394	158311	Chaihu	SYMMAP
MOL004624	Longikaurin A	47.7221	348.48	0.53015	70698023	Chaihu	SYMMAP
MOL004628	Octalupine	47.8222	264.41	0.27864	73404	Chaihu	SYMMAP
MOL004644	Sainfuran	79.9098	286.3	0.23331	185034	Chaihu	SYMMAP
MOL004648	Troxerutin	31.5966	346.56	0.28256	5486699	Chaihu	SYMMAP
MOL004653	(+)-Anomalin	46.0553	426.5	0.6566	5319252	Chaihu	SYMMAP
MOL004702	saikosaponin c_qt	30.5049	472.78	0.63193	251914863	Chaihu	31049981
MOL004718	α-spinasterol	42.9794	412.77	0.75693	5281331	Chaihu	5816929
MOL013187	Cubebin	57.1281	356.4	0.63988	117443	Chaihu	SYMMAP
MOL000211	Mairin	55.3771	456.78	0.7761	64971	Baishao	31646682
MOL000358	beta-sitosterol	36.9139	414.79	0.75123	222284	Baishao	32545196
MOL000359	sitosterol	36.9139	414.79	0.7512	12303645	Baishao	9548873
MOL000422	kaempferol	41.8822	286.25	0.24066	5280863	Baishao	25230378
MOL000492	(+)-catechin	54.8264	290.29	0.24164	9064	Baishao	24088252
MOL001910	11alpha,12alpha-epoxy-3beta-23-dihydroxy-30-norolean-20-en-28,12beta-olide	64.7739	470.71	0.37586	NA	Baishao	SYMMAP
MOL001918	Paeoniflorigenone	87.5931	318.35	0.36678	133475	Baishao	28317437
MOL001919	(3S,5R,8R,9R,10S,14S)-3,17-dihydroxy-4,4,8,10,14-pentamethyl-2,3,5,6,7,9-hexahydro-1H-cyclopenta[a]phenanthrene-15,16-dione	43.5562	358.52	0.53276	9841735	Baishao	SYMMAP
MOL001921	Lactiflorin	49.1213	462.49	0.79711	14605198	Baishao	32146385
MOL001924	paeoniflorin	53.8704	480.51	0.78709	442534	Baishao	31836457
MOL001925	paeoniflorin_qt	68.1758	318.35	0.39507	NA	Baishao	SYMMAP
MOL001928	albiflorin_qt	66.6408	318.35	0.32626	NA	Baishao	SYMMAP
MOL001930	benzoyl paeoniflorin	31.2745	584.62	0.74612	21631107	Baishao	31602889
MOL000006	luteolin	36.1626	286.25	0.24552	5280445	Zhishi	30083463
MOL001798	neohesperidin_qt	71.1689	302.3	0.27085	42607889	Zhishi	31766682
MOL001803	Sinensetin	50.5568	372.4	0.44634	145659	Zhishi	30942104
MOL001941	Ammidin	34.5486	270.3	0.22355	10212	Zhishi	SYMMAP
MOL002914	Eriodyctiol (flavanone)	41.3504	288.27	0.2436	373261	Zhishi	28504280
MOL004328	naringenin	59.2939	272.27	0.21128	439246	Zhishi	26433966
MOL005100	5,7-dihydroxy-2-(3-hydroxy-4-methoxyphenyl)chroman-4-one	47.7364	302.3	0.27226	676152	Zhishi	SYMMAP
MOL005828	nobiletin	61.6694	402.43	0.51652	72344	Zhishi	30516515
MOL005849	didymin	38.5514	286.3	0.23908	1149877	Zhishi	27528197
MOL007879	Tetramethoxyluteolin	43.6848	342.37	0.37009	631170	Zhishi	SYMMAP
MOL009053	4-[(2S,3R)-5-[(E)-3-hydroxyprop-1-enyl]-7-methoxy-3-methylol-2,3-dihydrobenzofuran-2-yl]-2-methoxy-phenol	50.7551	358.42	0.3948	11824478	Zhishi	SYMMAP
MOL013276	poncirin	36.546	594.62	0.74202	45359875	Zhishi	ETCM
MOL013277	Isosinensetin	51.1517	372.4	0.44149	632135	Zhishi	25132553
MOL013279	5,7,4'-Trimethylapigenin	39.8327	312.34	0.29636	79730	Zhishi	SYMMAP
MOL013352	Obacunone	43.2863	454.56	0.76724	119041	Zhishi	12541582
MOL013428	isosakuranetin-7-rutinoside	41.2401	594.62	0.71616	102434921	Zhishi	ETCM
MOL013430	Prangenin	43.5973	286.3	0.29428	17897	Zhishi	SYMMAP
MOL013433	prangenin hydrate	72.634	304.32	0.28863	40429858	Zhishi	SYMMAP
MOL013435	poncimarin	63.6209	330.41	0.34942	53909371	Zhishi	SYMMAP
MOL013436	isoponcimarin	63.2776	330.41	0.31316	49767686	Zhishi	SYMMAP
MOL013437	6-Methoxy aurapten	31.2378	328.44	0.3008	5319406	Zhishi	SYMMAP
MOL013440	citrusin B	40.7972	568.63	0.71331	131752580	Zhishi	ETCM

## Sheet: Sheet2
Supplementary tabel 2. Genes related to NAFLD.
Gene	Gene_id
ADIPOQ	9370
SERPINB2	5055
PRKCD	5580
SREBF1	6720
PEMT	10400
CAT	847
TRIB3	57761
NR5A2	2494
ALDH1B1	219
NCAN	1463
PWWP3A	84939
PPARD	5467
FOLR2	2350
GSTA1	2938
COL13A1	1305
PNPLA3	80339
IL3	3562
PPARA	5465
GCKR	2646
NFE2L2	4780
GSTM1	2944
PARVB	29780
TM6SF2	53345
ALDH4A1	8659
IKBKG	8517
CYP2E1	1571
NQO1	1728
IL1A	3552
LDLR	3949
PRKACA	5566
XBP1	7494
CREB5	9586
GATAD2A	54815
GSTT1	2952
NR1H4	9971
AHR	196
F2	2147
SCARB1	949
STC2	8614
PRKCA	5578
CYP1A2	1544
LEP	3952
FAS	355
PRKCE	5581
B3GAT1	27087
EHBP1L1	254102
JAK2	3717
ABCB4	5244
TP63	8626
LIF	3976
FDFT1	2222
IL4	3565
ABCC2	1244
ADH4	127
MMP1	4312
TGFB1	7040
ADH1B	125
LAMA1	284217
SAMM50	25813
GSTP1	2950
ZNF512	84450
SIRT1	23411
CSF2	1437
PTEN	5728
PRF1	5551
EIF2AK1	27102
CRACR2A	84766
OSBPL5	114879
ADH1A	124
FGF21	26291
RDX	5962
TNFRSF1B	7133
VLDLR	7436
KLB	152831
ATP5F1B	506
RAG2	5897
CPT1A	1374
PDK4	5166
ALDH2	217
SP4	6671
ACE	1636
PTPRD	5789
DDX60L	91351
ACTR5	79913
ERBB4	2066
GNMT	27232
PLPP7	84814
ALDH1A1	216
CD14	929
CYP17A1	1586
AHCY	191
Gene	Gene_id
RARRES2	5919
TLR4	7099
HMGCR	3156
PPARGC1A	10891
NR1H3	10062
UCP2	7351
SIRT4	23409
ABCB1	5243
GSR	2936
TNF	7124
INSR	3643
SIDT2	51092
CCL5	6352
CIDEB	27141
LPL	4023
ABCG5	64240
LEPR	3953
HP	3240
PON2	5445
ACTB	60
FOXO1	2308
ATP5F1A	498
APOE	348
HADHA	3030
ABCG8	64241
CCL2	6347
COL1A1	1277
TFRC	7037
HAMP	57817
IL18	3606
MAPK8	5599
NLRP3	114548
CYP8B1	1582
RETN	56729
SIRT2	22933
IDE	3416
EZH2	2146
SIRT3	23410
ABCC3	8714
IRS2	8660
PGRMC1	10857
SIRT6	51548
ADAMTS13	11093
IGF1R	3480
ACADVL	37
IGF1	3479
DGAT2	84649
G6PD	2539
MFN2	9927
IRS1	3667
ACO1	48
PHYH	5264
ACADM	34
STAT3	6774
F3	2152
COL3A1	1281
COL1A2	1278
PHKA2	5256
CCDC28B	79140
DNASE2	1777
FLT1	2321
MMP2	4313
CYP27A1	1593
SERPINA1	5265
TRIM32	22954
CD9	928
AGT	183
TNPO3	23534
DHCR7	1717
GLIS3	169792
VIM	7431
ARRB1	408
HGF	3082
SLC25A13	10165
IL12A	3592
AGL	178
DCDC2	51473
CNR1	1268
IFT172	26160
GPR35	2859
IRF5	3663
JUND	3727
ACTA2	59
C1QB	713
STAT1	6772
TTC37	9652
C8orf37	157657
PLAU	5328
IL12RB1	3594
CC2D2A	57545
SLC22A8	9376
MIR215	406997
SERPINH1	871
MST1	4485
FGF7	2252
IGFBP2	3485
LIPA	3988
IFT140	9742
MIR942	100126331
MET	4233
BBS12	166379
SDCCAG8	10806
TNFSF15	9966
CTNNB1	1499
NPPA	4878
ALB	213
CCN2	1490
VEGFA	7422
MIR30C2	407032
PHKG2	5261
TMEM67	91147
TGFBR1	7046
PTRH2	51651
IFT122	55764
AP1S1	1174
BBS9	27241
BAMBI	25805
MIR764	100313838
SPIB	6689
TTC8	123016
MIR302C	442895
MIR29C	407026
NHP2	55651
SKIV2L	6499
FADD	8772
PEX1	5189
ALAD	210
MKS1	54903
ATP7B	540
COL5A2	1290
TRPM7	54822
SPP1	6696
HDAC2	3066
FBN1	2200
CNR2	1269
IFNA1	3439
ANKS6	203286
OFD1	8481
WDPCP	51057
BBS4	585
CYP2R1	120227
POLG	5428
BBS10	79738
RGN	9104
LUM	4060
VTN	7448
FGF19	9965
BBIP1	92482
BBS7	55212
LAMC2	3918
MIR376C	442913
IGFBP1	3484
LOXL1	4016
SLC17A2	10246
SPARC	6678
SERPING1	710
LZTFL1	54585
ASL	435
SLC13A4	26266
RPGRIP1L	23322
HSD11B2	3291
CYBA	1535
MIR885	100126334
F2R	2149
TALDO1	6888
ADRA1A	148
PLIN1	5346
IL6	3569
COMMD1	150684
NPHP1	4867
MPI	4351
MKKS	8195
SERPINA6	866
UNC93B1	81622
POU2AF1	5450
REN	5972
BBS2	583
CHRM3	1131
SLC30A10	55532
NEK8	284086
TAGLN2	8407
PCOLCE	5118
KRT18	3875
NOP10	55505
NPHP3	27031
LGALS3BP	3959
WDR35	57539
ARNT	405
KRT8	3856
PLOD2	5352
INPP5E	56623
F5	2153
CEP290	80184
MMEL1	79258
LOX	4015
GC	2638
FGF2	2247
A2M	2
BBS5	129880
PMM2	5373
CP	1356
NPC1	4864
TCF4	6925
IFT27	11020
MIR503	574506
LGALS1	3956
GPD1	2819
ABCD3	5825
SMAD3	4088
FGFR2	2263
SCYL1	57410
ARL6	84100
THBS1	7057
BBS1	582
MIR30B	407030
